# Supplementary material for: Enrofloxacin and Sulfamethoxazole Sorption on Carbonized Leonardite: Kinetics, Isotherms, Influential Effects, and Antibacterial Activity toward S. aureus ATCC 25923
Source: Antibiotics (Basel). 2022 Sep 16;11(9):1261. doi: 10.3390/antibiotics11091261 (PMC9495318; doi:10.3390/antibiotics11091261)
Supplement: Supplementary file 1 [file antibiotics-11-01261-s001.zip]

Archive with 1 entries (1 files):
- antibiotics-1850691-supplementary.pdf
